# Supplementary material for: Prehatch Calls and Coordinated Birth in Turtles
Source: Ecol Evol. 2024 Oct 22;14(10):e70410. doi: 10.1002/ece3.70410 (PMC11494248; doi:10.1002/ece3.70410)
Supplement: Supplementary file 1 — Appendix S1 [file ECE3-14-e70410-s003.xlsx]

## Sheet: Supplementary material 1
Species	n eggs	n nests	Enclosure	Comment
C. indica	12	1	40x40 cm plastic incubator with vermiculate substrate. Eggs were positioned 1cm from each other	recorder was bury among eggs around 1cm under vermiculite in all trials. See photo in supplementary material S1b
K. subrubrum	2	1	40x40 cm plastic incubator with vermiculate substrate. Eggs were positioned 1cm from each other	.
P. umbrina	from 2-5	6	5 in incubator + 1 in situ
D. reticularia	4	1	40x40 cm plastic incubator with vermiculate substrate. Eggs were positioned 1cm from each other	.
P. expansa	unknown	10	in situ (sand beach)
B. baska	29	1	40x40 cm plastic incubator with vermiculate substrate. Eggs were positioned 1cm from each other	.
