# Supplementary material for: Prehatch Calls and Coordinated Birth in Turtles
Source: Ecol Evol. 2024 Oct 22;14(10):e70410. doi: 10.1002/ece3.70410 (PMC11494248; doi:10.1002/ece3.70410)
Supplement: Supplementary file 2 — Appendix S2 [file ECE3-14-e70410-s002.xlsx]

## Sheet: PCA
species	clutch_size	vocalizations	synchr	eggshell	sex_determination	Embryonic_arrest	Nest_depth	Incubation_time
Podocnemis_expansa	3	2	2	0	0	0	1	0
Chitra_indica	3	0	1	1	1	0	0	1
Pseudemydura_umbrina	1	0	1	1	1	1	0	2
Kinosternon_subrubrum	1	0	1	1	0	2	0	2
Batagur_baska	2	2	1	0	0	0	1	1
Deirochelys_reticularia	2	0	1	0	0	2	0	2
Chelodina_longicollis	2	1	5	1	1	2	0	2
Emydura_macquarii	2	1	5	1	1	3	0	0
Podocnemis_lewyana	3	2	4	0	0	0	1	0
Podocnemis_unifilis	3	2	2	0	0	0	1	0
Carettochelys_insculpta	2	1	3	1	0	3	1	2
Apalone_spinifera	2	2	5	1	1	3	0	2
Pelodiscus_sinensis	2	1	2	1	1	0	0	0
Lissemys_punctata	2	1	2	1	1	2	0	2
Graptemys_ouachitensis	2	2	2	0	0	0	0	1
Graptemys_geographica	2	1	0	0	0	0	0	1
Chrysemys_picta	2	1	4	0	0	0	0	1
Chelydra_serpentina	2	2	4	0	0	1	1	1
Dermochelys_coriacea	3	2	2	0	0	0	1	1
Eretmochelys_imbricata	3	2	2	0	0	0	1	1
Lepidochelys_olivacea	3	2	2	0	0	0	1	1
Lepidochelys_kempii	3	2	2	0	0	0	1	1
Chelonia_mydas	3	2	2	0	0	0	1	1
Caretta_caretta	3	2	4	0	0	0	1	1

## Sheet: Vocal states
Species	Vocal
Podocnemis_expansa	1
Chitra_indica	0
Pseudemydura_umbrina	0
Kinosternon_subrubrum	0
Batagur_baska	1
Deirochelys_reticularia	0
Chelodina_longicollis	2
Emydura_macquarii	2
Podocnemis_lewyana	1
Podocnemis_unifilis	1
Carettochelys_insculpta	2
Apalone_spinifera	1
Pelodiscus_sinensis	2
Lissemys_punctata	2
Graptemys_ouachitensis	1
Graptemys_geographica	2
Chrysemys_picta	2
Chelydra_serpentina	1
Dermochelys_coriacea	1
Eretmochelys_imbricata	1
Lepidochelys_olivacea	1
Lepidochelys_kempii	1
Chelonia_mydas	1
Caretta_caretta	1

## Sheet: Synch states
Species	synch
Podocnemis_expansa	3
Chitra_indica	4
Pseudemydura_umbrina	4
Kinosternon_subrubrum	4
Batagur_baska	4
Deirochelys_reticularia	4
Chelodina_longicollis	1
Emydura_macquarii	1
Podocnemis_lewyana	1
Podocnemis_unifilis	3
Carettochelys_insculpta	1
Apalone_spinifera	1
Pelodiscus_sinensis	3
Lissemys_punctata	3
Graptemys_ouachitensis	3
Graptemys_geographica	2
Chrysemys_picta	1
Chelydra_serpentina	1
Dermochelys_coriacea	3
Eretmochelys_imbricata	3
Lepidochelys_olivacea	3
Lepidochelys_kempii	3
Chelonia_mydas	3
Caretta_caretta	3

## Sheet: Thompson tree
((((((((((Amyda_cartilaginea:17.000507,((Nilssonia_formosa:9.606419,Nilssonia_hurum:9.606419):1.608924,Nilssonia_gangetica:11.215343):5.785164):10.754426,Dogania_subplana:27.754932):8.533581,Palea_steindachneri:36.288513):6.974254,Pelodiscus_sinensis:43.262768):12.7934,(((Apalone_ferox:13.651836,Apalone_spinifera:13.651836):9.046158,Apalone_mutica:22.697995):18.705052,Rafetus_euphraticus:41.40304…

## Sheet: pPCA results
Phylogenetic pca
percent variance explained
PC1	PC2	PC3	PC4	PC5	PC6	PC7	PC8
66.2011	20.1988	6.30254	3.14444	2.43004	1.08166	0.414333	0.227141
Standard deviations:
PC1	PC2	PC3	PC4	PC5	PC6	PC7	PC8
0.223938	0.123697	0.069096	0.0488053	0.0429044	0.0286247	0.0177162	0.0131173
Loads:	PC1	PC2	PC3	PC4	PC5	PC6	PC7	PC8
clutch_size	-0.0761378	-0.508904	0.112574	0.488592	0.61297	0.323852	-0.00830356	0.0560605
vocalizations	-0.583199	-0.459355	0.651494	-0.115419	-0.0920407	0.050218	0.00488056	0.00945071
synchr	-0.996787	0.00593034	-0.0788895	-0.00435948	0.0105597	-0.00502892	-0.000433219	-0.000312555
eggshell	0.0507212	0.559527	-0.284677	-0.171531	-0.456473	0.286227	-0.460258	0.267882
sex_determination	-0.0375599	0.190102	-0.263288	-0.124043	-0.346311	0.728884	-0.203236	-0.430391
Embryonic_arrest	-0.21352	0.924209	0.240806	0.200509	-0.0446498	-0.000526214	0.00700208	-0.00347056
Nest_depth	-0.0868991	-0.407079	0.449966	0.211441	0.454796	-0.475007	-0.362352	-0.12565
Incubation_time	0.0657872	0.779204	0.0960698	-0.515408	0.334307	0.0431645	-0.00198824	0.00318454
Eigenvalues	PC1	PC2	PC3	PC4	PC5	PC6	PC7	PC8		Eigenvectors	PC1	PC2	PC3	PC4	PC5	PC6	PC7	PC8
PC1	0.0501482	0	0	0	0	0	0	0		clutch_size	-0.0156742	-0.189667	0.0751101	0.461521	0.658641	0.521577	-0.0216076	0.197027
PC2	0	0.0153008	0	0	0	0	0	0		vocalizations	-0.234494	-0.334374	0.848985	-0.212938	-0.193161	0.157965	0.0248051	0.064873
PC3	0	0	0.00477426	0	0	0	0	0		synchr	-0.966291	0.0104077	-0.247856	-0.019391	0.0534295	-0.0381389	-0.00530848	-0.00517268
PC4	0	0	0	0.00238195	0	0	0	0		eggshell	0.00615303	0.122883	-0.111925	-0.0954778	-0.289028	0.271643	-0.705763	0.554789
PC5	0	0	0	0	0.00184079	0	0	0		sex_determination	-0.00380302	0.0348466	-0.0863991	-0.0576284	-0.183018	0.577364	-0.260112	-0.743964
PC6	0	0	0	0	0	0.00081937	0	0		Embryonic_arrest	-0.102184	0.800727	0.373496	0.44029	-0.111529	-0.00197013	0.0423573	-0.0283549
PC7	0	0	0	0	0	0	0.000313863	0		Nest_depth	-0.0124596	-0.105667	0.209096	0.139105	0.340355	-0.532816	-0.656718	-0.307564
PC8	0	0	0	0	0	0	0	0.000172062		Incubation_time	0.0199757	0.428333	0.0945414	-0.718079	0.529823	0.102536	-0.00763109	0.0165079
Scores	PC1	PC2	PC3	PC4	PC5	PC6	PC7	PC8
Podocnemis_expansa	0.600277	-2.09056	0.561768	0.660725	0.323377	-0.244217	0.138876	0.0659287
Chitra_indica	2.07034	-0.740487	-1.20122	0.0957027	0.373692	0.962349	-0.222215	0.0762524
Pseudemydura_umbrina	2.01948	0.867906	-0.883408	-1.10513	-0.525297	0.0197604	-0.144273	-0.329648
Kinosternon_subrubrum	1.9211	1.63379	-0.423513	-0.607209	-0.453808	-0.559574	0.158196	0.385961
Batagur_baska	1.60222	-1.48297	0.829055	-0.499483	0.141129	-0.62512	0.158161	-0.109418
Deirochelys_reticularia	1.89927	1.32124	-0.236477	-0.0502102	0.493862	-0.309639	0.842352	0.0281986
Chelodina_longicollis	-2.19803	1.18622	-0.577241	-0.493819	0.0423717	0.544777	-0.119952	-0.116794
Emydura_macquarii	-2.34017	1.13028	-0.392827	1.38263	-1.1288	0.337736	-0.0623327	-0.178165
Podocnemis_lewyana	-1.33231	-2.06974	0.066056	0.621943	0.430236	-0.320495	0.128259	0.0555834
Podocnemis_unifilis	0.600277	-2.09056	0.561768	0.660725	0.323377	-0.244217	0.138876	0.0659287
Carettochelys_insculpta	-0.376293	1.82562	0.587462	0.181987	0.347357	-0.491095	-0.463583	0.301596
Apalone_spinifera	-2.53471	1.65257	0.64524	-0.266466	-0.262319	0.700773	-0.0527898	-0.080276
Pelodiscus_sinensis	0.865255	-1.30312	-0.769747	0.119931	-0.954505	0.458063	-0.173479	-0.0775821
Lissemys_punctata	0.700839	1.155	0.166327	-0.435645	-0.117917	0.659194	-0.104027	-0.101276
Graptemys_ouachitensis	0.648387	-1.36689	0.372103	-0.657979	-0.145796	-0.130443	0.80957	0.192974
Graptemys_geographica	2.81546	-1.05333	0.0188304	-0.406259	-0.0594939	-0.21213	0.795382	0.138446
Chrysemys_picta	-1.0497	-1.0117	-0.972594	-0.483823	0.154224	-0.364686	0.774148	0.117755
Chelydra_serpentina	-1.39884	-0.651016	0.458983	-0.117366	0.189888	-0.741507	0.184593	-0.153291
Dermochelys_coriacea	0.620253	-1.66222	0.656309	-0.0573535	0.8532	-0.141682	0.131245	0.0824366
Eretmochelys_imbricata	0.620253	-1.66222	0.656309	-0.0573535	0.8532	-0.141682	0.131245	0.0824366
Lepidochelys_olivacea	0.620253	-1.66222	0.656309	-0.0573535	0.8532	-0.141682	0.131245	0.0824366
Lepidochelys_kempii	0.620253	-1.66222	0.656309	-0.0573535	0.8532	-0.141682	0.131245	0.0824366
Chelonia_mydas	0.620253	-1.66222	0.656309	-0.0573535	0.8532	-0.141682	0.131245	0.0824366
Caretta_caretta	-1.31233	-1.64141	0.160597	-0.0961356	0.960059	-0.21796	0.120628	0.0720912
