# Supplementary material for: Prehatch Calls and Coordinated Birth in Turtles
Source: Ecol Evol. 2024 Oct 22;14(10):e70410. doi: 10.1002/ece3.70410 (PMC11494248; doi:10.1002/ece3.70410)
Supplement: Supplementary file 3 — Appendix S3 [file ECE3-14-e70410-s005.zip]

Archive with 45 entries (45 files):
- 1_Apalone.clicks.wav
- 1_Apalone.longchirp.wav
- 1_Apalone.shortchirp.wav
- 1_Apalone.singleclick.wav
- 10_Podocnemis1.wav
- 10_Podocnemis2.wav
- 10_Podocnemis3.wav
- 10_Podocnemis4.wav
- 10_Podocnemis5.wav
- 10_Podocnemis6.wav
- 2_Batagur1.wav
- 2_Batagur2.wav
- 2_Batagur3.wav
- 3_Caretta.Clicks.wav
- 3_Caretta1.wav
- 3_Caretta2.wav
- 3_Caretta3.wav
- 4_Chelonia1.wav
- 4_Chelonia2.wav
- 4_Chelonia4.wav
- 4_Chelonia5.wav
- 5_Chelydra.singleclick.wav
- 5_Chelydra.triplet.wav
- 5_Chelydra2.wav
- 6_Dermochelys1.wav
- 6_Dermochelys2.wav
- 6_Dermochelys3.wav
- 7_Graptemys11.wav
- 7_Graptemys13.wav
- 7_Graptemys2.wav
- 7_Graptemys3.wav
- 8_Lepidochelys1.wav
- 8_Lepidochelys2.wav
- 8_Lepidochelys3.wav
- 8_Lepidochelys4.wav
- 8_Lepidochelys5.wav
- 8_Lepidochelys6.wav
- 9_Natator1.wav
- 9_Natator2.wav
- 9_Natator3.wav
- 9_Natator4.wav
- 9_Natator5.wav
- 9_Natator6.wav
- 9_Natator7.wav
- 9_Natator8.wav
