# Supplementary material for: Prehatch Calls and Coordinated Birth in Turtles
Source: Ecol Evol. 2024 Oct 22;14(10):e70410. doi: 10.1002/ece3.70410 (PMC11494248; doi:10.1002/ece3.70410)
Supplement: Supplementary file 4 — Appendix S4 [file ECE3-14-e70410-s004.csv]

	sound.files	selec	channel	start	end
1	1_Apalone.clicks.wav	1	1	0	0.075125
2	1_Apalone.longchirp.wav	1	1	0	0.358
3	1_Apalone.shortchirp.wav	1	1	0	0.059125
4	1_Apalone.singleclick.wav	1	1	0	0.0999375
5	10_Podocnemis1.wav	10	1	0	0.3425625
6	10_Podocnemis2.wav	10	1	0	0.0374375
7	10_Podocnemis3.wav	10	1	0	0.0950625
8	10_Podocnemis4.wav	10	1	0	0.913875
9	10_Podocnemis5.wav	10	1	0	0.553
10	10_Podocnemis6.wav	10	1	0	0.110875
11	2_Batagur1.wav	2	1	0	0.1278125
12	2_Batagur2.wav	2	1	0	0.0379375
13	2_Batagur3.wav	2	1	0	0.069125
14	3_Caretta.Clicks.wav	3	1	0	0.068875
15	3_Caretta1.wav	3	1	0	0.281125
16	3_Caretta2.wav	3	1	0	0.323125
17	3_Caretta3.wav	3	1	0	0.1348125
18	4_Chelonia1.wav	4	1	0	0.135
19	4_Chelonia2.wav	4	1	0	0.1755
20	4_Chelonia4.wav	4	1	0	0.234375
21	4_Chelonia5.wav	4	1	0	0.1163125
22	5_Chelydra.singleclick.wav	5	1	0	0.11625
23	5_Chelydra.triplet.wav	5	1	0	0.1695625
24	5_Chelydra2.wav	5	1	0	0.257375
25	6_Dermochelys1.wav	6	1	0	0.423125
26	6_Dermochelys2.wav	6	1	0	0.2188125
27	6_Dermochelys3.wav	6	1	0	0.3055
28	7_Graptemys11.wav	7	1	0	0.103375
29	7_Graptemys13.wav	7	1	0	0.9495
30	7_Graptemys2.wav	7	1	0	0.4644375
31	7_Graptemys3.wav	7	1	0	0.2860625
32	8_Lepidochelys1.wav	8	1	0	0.279125
33	8_Lepidochelys2.wav	8	1	0	0.3088125
34	8_Lepidochelys3.wav	8	1	0	0.357875
35	8_Lepidochelys4.wav	8	1	0	0.3591875
36	8_Lepidochelys5.wav	8	1	0	0.5038125
37	8_Lepidochelys6.wav	8	1	0	0.263875
38	9_Natator1.wav	9	1	0	0.68425
39	9_Natator2.wav	9	1	0	0.177375
40	9_Natator3.wav	9	1	0	0.2048125
41	9_Natator4.wav	9	1	0	0.6931875
42	9_Natator5.wav	9	1	0	0.248125
43	9_Natator6.wav	9	1	0	0.25975
44	9_Natator7.wav	9	1	0	1.278125
45	9_Natator8.wav	9	1	0	0.1846875
