# Supplementary material for: Prehatch Calls and Coordinated Birth in Turtles
Source: Ecol Evol. 2024 Oct 22;14(10):e70410. doi: 10.1002/ece3.70410 (PMC11494248; doi:10.1002/ece3.70410)
Supplement: Supplementary file 5 — Appendix S5 [file ECE3-14-e70410-s001.R]

getwd()
library(ape)
library(phytools)
library(geiger)
#################################################################################################3

#Ancestral state reconstruction turtles eggs using Maximum likelihood

#A. Vocalisations

phyloPereira <- read.tree('https://ars.els-cdn.com/content/image/1-s2.0-S1055790316304316-mmc2.nwk')#complete phylogeny with branch lengths in MYa
plotTree(phyloPereira, fsize=0.9)
turt<-read.table("Sounds.txt", header = T,row.names=1)
head(turt)

name.check(phyloPereira,turt)###############

#Prune Tree
species<- turt$Species
cut<-name.check(phyloPereira,turt)
cut2<-as.vector(cut$tree_not_data)
pruned.tree<- drop.tip(phyloPereira, cut2, trim.internal = TRUE, subtree = FALSE,
                       root.edge = 0)

name.check(pruned.tree,turt)
plotTree(pruned.tree, fsize=0.9)

#################################################################################################################
sounds <- as.array(turt$Vocal)
rownames(sounds) <- rownames(turt)

## estimate ancestral states under a ER model
fitER<-ace(sounds,pruned.tree,model="ER",type="discrete")
fitER
round(fitER$lik.anc,3)


plotTree(pruned.tree,fsize=1.3,ftype="i")

cols<-setNames(c("black","white", "green"), c("Acoustic absent", "Acoustic present", "Not tested"))


nodelabels(node=1:pruned.tree$Nnode+Ntip(pruned.tree), pie=fitER$lik.anc,piecol=cols,cex=0.5) #node labels with posterior probabilities


tiplabels(pie=to.matrix(sounds,sort(unique(sounds))),piecol=cols,cex=0.3)#add tiplables 

add.simmap.legend(colors=cols,prompt=FALSE,x=0.9*par()$usr[1], y=-max(nodeHeights(pruned.tree)),fsize=0.7) #legend

# add a legend
legend("bottomleft", c("Acoustic absent", "Acoustic present", "Not tested"), fill=c("black", "white", "green"))


########################################################################################

#B. Synchronous behaviour

phyloPereira <- read.tree('https://ars.els-cdn.com/content/image/1-s2.0-S1055790316304316-mmc2.nwk')#complete phylogeny with branch lengths in MYa
plotTree(phyloPereira, fsize=0.9)
turt2<-read.table("synch.txt", header = T,row.names=1)
head(turt)

name.check(phyloPereira,turt2)###############

#Prune Tree
species<- turt2$Species
cut<-name.check(phyloPereira,turt2)
cut2<-as.vector(cut$tree_not_data)
pruned.tree<- drop.tip(phyloPereira, cut2, trim.internal = TRUE, subtree = FALSE,
                       root.edge = 0)

name.check(pruned.tree,turt2)
plotTree(pruned.tree, fsize=0.9)

#################################################################################################################
Synch <- as.array(turt2$Synch)
rownames(Synch) <- rownames(turt2)

## estimate ancestral states under a ER model
fitER2<-ace(Synch,pruned.tree,model="ER",type="discrete")
fitER2
round(fitER2$lik.anc,3)


plotTree(pruned.tree,fsize=0.9,ftype="i")

cols2<-setNames(c("white","black", "blue", "red", "green", "orange"), c("Catch up", "Early hatch", "Delayed hatch", "Apparently present (unkwon type)", "Apparently absent (untested)", "Absent"))


nodelabels(node=1:pruned.tree$Nnode+Ntip(pruned.tree), pie=fitER2$lik.anc,piecol=cols2,cex=0.5) #node labels with posterior probabilities

tiplabels(pie=to.matrix(Synch,sort(unique(Synch))),piecol=cols2,cex=0.3)#add tiplables 

add.simmap.legend(colors=cols2,prompt=FALSE,x=0.9*par()$usr[1], y=-max(nodeHeights(pruned.tree)),fsize=0.7) #legend

# add a legend
legend("bottomleft", c("Catch up", "Early hatch", "Delayed hatch", "Apparently present (unkwon type)", "Apparently absent (untested)", "Absent"), fill=c("white","black", "blue", "red", "green", "orange"))

########################################################################################

#C. Synchronous behaviour simplified

phyloPereira <- read.tree('https://ars.els-cdn.com/content/image/1-s2.0-S1055790316304316-mmc2.nwk')#complete phylogeny with branch lengths in MYa
plotTree(phyloPereira, fsize=0.9)
turt3<-read.table("synch_simplified.txt", header = T,row.names=1)
head(turt3)

name.check(pruned.tree,turt3)###############

#################################################################################################################
Synch2 <- as.array(turt3$synch)
rownames(Synch2) <- rownames(turt3)

## estimate ancestral states under a ER model
fitER3<-ace(Synch2,pruned.tree,model="ER",type="discrete")
fitER3
round(fitER3$lik.anc,3)


plotTree(pruned.tree,fsize=0.9,ftype="i")

cols3<-setNames(c("white","black", "blue", "red"), c("Synchronous", "Asynchronous", "Apparently synchronous", "Apparently asynchronous"))


nodelabels(node=1:pruned.tree$Nnode+Ntip(pruned.tree), pie=fitER3$lik.anc,piecol=cols3,cex=0.5) #node labels with posterior probabilities

tiplabels(pie=to.matrix(Synch2,sort(unique(Synch2))),piecol=cols3,cex=0.3)#add tiplables 

add.simmap.legend(colors=cols3,prompt=FALSE,x=0.9*par()$usr[1], y=-max(nodeHeights(pruned.tree)),fsize=0.7) #legend

# add a legend
legend("bottomleft", c("Synchronous", "Asynchronous", "Apparently synchronous", "Apparently asynchronous"), fill=c("white","black", "blue", "red"))

###############################################################################################
###############################################################################################
####################### phylogenetic PCA #####################################################
###############################################################################################
###############################################################################################

pruned.tree
turtPCA<-read.table("PCA.turt.txt", header = T,row.names=1)
head(turtPCA)

species<- turtPCA$Species
cut<-name.check(phyloPereira,turtPCA)
cut2<-as.vector(cut$tree_not_data)
pruned.tree<- drop.tip(phyloPereira, cut2, trim.internal = TRUE, subtree = FALSE,
                       root.edge = 0)
name.check(pruned.tree,turtPCA)##### check again *should say "ok"


tarta<-data.matrix(turtPCA,rownames.force = NA)

rob<-phyl.pca(pruned.tree, tarta, method="BM", mode="cov")
biplot(rob, cex = 0.8)
diag(rob$Eval)/sum(rob$Eval)*100

##################################### Phylomorphospace ###############################################
######################################################################################################
######################################################################################################
install.packages("rgl")
library(rgl)
turt4<-tarta3[,-c(1,2,6,7)] ###### cutting columns from dataset
finalplot<- sqrt(turt4)
phylomorphospace3d(pruned.tree, finalplot, A=NULL, label=F, method = "dynamic", cex = 0.5)#####For saving, change method to "static"


###################################################################################################
###################################################################################################
#####################################Phylogenetic signal###########################################
###################################################################################################
###################################################################################################
library(warbleR)
ls("package:warbleR")
rm(list = ls())

getwd()
curdir<-setwd("C:/Users/Gabri/OneDrive/Projetos2020/PhD/4. turtle eggs acosutics/Pre-hatch/Analysis 4/Types selection")
check_wavs()

obj <- selection_table(whole.recs = T, extended = T, confirm.extended = F)
obj2<-resample_est_waves(obj, samp.rate=8000, pb=T)
write.csv(obj2, file = "Sound_features.csv")
Phae.hisnrt <- read.csv("Sound_features.csv", header = TRUE)
str(Phae.hisnrt)
#create spectrograms to see if selection table is using real sounds
spectrograms(obj, flim = c(0, 11), res = 300, mar = 0.05,wl = 300, path = curdir)

#Measure acoustic parameters with spectro_analysis or specan (alternative names)
#We can now perform acoustic measurements with the function spectro_analysis. 
#This function relies on the temporal coordinates in selection tables to measure 29 parameters across selections. 
#spectro_analysis is a batch process that is faster than calculating measurements manually.
#Use the bandpass filter to your advantage here, to filter out low or high background noise 
param <- spectro_analysis(obj2, bp = c(0, 8), threshold = 15, parallel=1, fast = T)

#param <- spectro_analysis(Phae.hisnrt, bp = c(0, 8), parallel=1, fast = T)
write.csv(param, "sound_parameters.csv", row.names = FALSE)

params <- read.csv("sound_parameters.csv", header = TRUE) #manipular manualmente a tabela params
#Remove parameters derived from fundamental frequency (based on track_freq_contour results).
#params <- params[, grep("fun|peakf", colnames(params), invert = TRUE)]


########################################################################################
################### Plot  #############################################################
#######################################################################################
#Analysis variation using spectro_analysis measurements
pca <- prcomp(x = params[, sapply(params, is.numeric)], scale. = TRUE)# Run the PCA with only numeric variables of params
summary(pca)# Check loadings
pcascor <- as.data.frame(pca[[5]]) # Extract PCA scores

# Define a set of distinct colors
distinct_colors <- c("red", "blue", "green", "orange", "purple", "cyan", "magenta", "yellow", "brown", "gray")
# Extract unique colors and corresponding labels
unique_values <- unique(params$selec)
labels <- levels(factor(params$selec))
# Shuffle distinct colors to ensure randomness
shuffled_colors <- sample(distinct_colors)
# Create a named vector to assign shuffled colors to unique values
color_mapping <- setNames(shuffled_colors[1:length(unique_values)], unique_values)
# Map colors to each value in params$selec
selected_colors <- color_mapping[params$selec]
# Create a plot with colors and labels
plot(pcascor[, 1], pcascor[, 2], col = selected_colors, pch = 20, cex = 3, xlab = "PC1", ylab = "PC2")
# Add legend
legend("right", legend = labels, col = unique(selected_colors), pch = 20, cex = 0.5, pt.cex = 2.5, text.width = 2)


# Add recordings/individuals labels
x <- tapply(pcascor[, 1], params$selec, mean)
y <- tapply(pcascor[, 2], params$selec, mean)
labs <- gsub(".wav", "", unique(sapply(as.character(params$sound.files), function(x) {
  strsplit(x, split = "_", fixed = TRUE)[[1]][3]
}, USE.NAMES = FALSE)))
text(x, y,labs, cex = 0.75)

#in case you want to identify specific points on the plot
identify(pcascor[, 1], pcascor[, 2], tolerance=1, n=5)


######################################################################################
#Extra stuff, did not use it
#######################################################################################

#spectrogram cross-correlation
xc <- cross_correlation(Phae.hisnrt, bp = c(0, 20), wl = 300, na.rm = FALSE)
str(xc)
# MDS for cross-correlation 
xc.mds <- cmdscale(1 - xc, k = 9) #########################################number of K is a bit random
# Translate MDS output into 5-D coordinates that we'll use as features
colnames(xc.mds) <- paste0("xc.dim.", 1:9)
write.csv(xc, "crosscorrelations.csv", row.names = FALSE)
